# Supplementary material for: Environmental Assessment of Friable Asbestos from Soil to Air Using the Releasable Asbestos Sampler (RAS)
Source: Toxics. 2022 Dec 1;10(12):748. doi: 10.3390/toxics10120748 (PMC9782100; doi:10.3390/toxics10120748)
Supplement: Supplementary file 1 [file toxics-10-00748-s001.zip]

Archive with 1 entries (1 files):
- toxics-1952852-supplementary.pdf
